# Supplementary material for: Direct Z-Scheme M2X/BiOY (M = Ag, Au; X = S, Se; Y = Cl, Br, I) Heterojunctions for Solar-Driven Photocatalytic Water Splitting Applications: A First-Principles Investigation
Source: Nanomaterials (Basel). 2025 Jun 1;15(11):844. doi: 10.3390/nano15110844 (PMC12157931; doi:10.3390/nano15110844)
Supplement: Supplementary file 1 [file nanomaterials-15-00844-s001.zip]

Archive with 1 entries (1 files):
- nanomaterials-3608065-supplementary.pdf
